# Supplementary material for: Gene expression profiling of flaxseed in mouse lung tissues-modulation of toxicologically relevant genes
Source: BMC Complement Altern Med. 2012 Apr 20;12:47. doi: 10.1186/1472-6882-12-47 (PMC3409040; doi:10.1186/1472-6882-12-47)
Supplement: Additional file 1 — Heat map-Fold Changes. [file 1472-6882-12-47-S1.xls]

## Sheet: Sheet1
Figure 3 (supplemental) - Heatmap Fold Changes
Apoptosis
Gene	Accession	Gene Name	Fold Change
Birc4	BG072123	Baculoviral IAP repeat-containing 4	-1.54597
Birc6	BG079327	Baculoviral IAP repeat-containing 6	-1.68677
Cideb	AI790179	Cell death-inducing DNA fragmentation factor, alpha subunit-like effector B	-1.77169
Pdcd4	BG086831	Programmed cell death 4	-1.64313
Pdcd6ip	BG077095	Programmed cell death 6 interacting protein	-3.97872
Pdcd8	BG082930	Programmed cell death 8	-2.32425
Stk23	AI894311	Serine/threonine kinase 23	1.50579
Stk24	BG065687	Serine/threonine kinase 24 (STE20 homolog, yeast)	-1.56631
Stk32b	AI413502	Serine/threonine kinase 32B	-2.80335
Stk40	AI846429	Serine/threonine kinase 40	-1.54111
Taok1	BG069041	TAO kinase 1	-1.61378
Tiparp	BG080239	TCDD-inducible poly(ADP-ribose) polymerase	1.58246
Trp53	BG075029	Transformation related protein 53	1.49214
Cell Signaling
Gene	Accession	Gene Name	Fold Change
Abi2	BG064834	Abl-interactor 2	-1.57094
Bcl11a	BQ554483	B-cell CLL/lymphoma 11A (zinc finger protein)	-1.60497
Bcl2	BG071574	B-cell leukemia/lymphoma 2	-1.73387
Bcl2l2	AI844488	Bcl2-like 2	1.76536
Bcl7c	BQ550263	B-cell CLL/lymphoma 7C	-1.74129
Camk2a	AI846625	calcium/calmodulin-dependent protein kinase II alpha	-1.90909
Camk2g	BG075454	Calcium/calmodulin-dependent protein kinase II gamma	-1.78843
Camk4	BQ556768	Calcium/calmodulin-dependent protein kinase IV	-1.59333
Camkk2	AI843866	Calcium/calmodulin-dependent protein kinase kinase 2, beta	1.79969
Edg5	BQ553081	Endothelial differentiation, sphingolipid G-protein-coupled receptor, 5	-1.7715
EGR1	NM_001964	Early growth response 1	-1.52464
Egr4	AI842618	Early growth response 4	-1.55502
Fgf12	BG069115	Fibroblast growth factor 12	-16.1
Fgf14	U66204	Fibroblast growth factor 14	-5.10056
Fgf2	AK136816	Fibroblast growth factor 2	-1.51535
Fgf21	NM_020013	Fibroblast growth factor 21	2.5
Fgf22	NM_023304	Fibroblast growth factor 22	-1.53785
Fgfr1	BG076054	Fibroblast growth factor receptor 1	-1.78646
Fgfr1op2	BG073066	FGFR1 oncogene partner 2	1.55294
Fgfr2	C80078	Fibroblast growth factor receptor 2	1.92647
Map2k3	BG077180	Mitogen activated protein kinase kinase 3	-6.65625
Map2k4	BG074928	Mitogen activated protein kinase kinase 4	-1.7377
Map2k7	BG073556	mitogen activated protein kinase kinase 7	-1.61637
Map3k12	BG066357	Mitogen activated protein kinase kinase kinase 12	-1.70588
Map3k3	AW552512	Mitogen activated protein kinase kinase kinase 3	1.78205
Map4k3	BG071111	Mitogen-activated protein kinase kinase kinase kinase 3	-1.55651
Map4k5	BG074589	Mitogen-activated protein kinase kinase kinase kinase 5	-1.55244
Mapk1	BG064270	Mitogen activated protein kinase 1	-2.04395
Mapk13	AI894223	Mitogen activated protein kinase 13	1.54355
Mapk6	BG072253	Mitogen-activated protein kinase 6	-1.86133
Mapkapk2	BG088472	MAP kinase-activated protein kinase 2	-1.81818
Mapkapk5	BG064189	MAP kinase-activated protein kinase 5	-1.4979
Pik3c2a	AU021582	Phosphatidylinositol 3-kinase, C2 domain containing, alpha polypeptide	-1.78152
Pik3ca	BQ550705	Phosphatidylinositol 3-kinase, catalytic, alpha polypeptide	-1.57414
Pik3cd	BG077230	Phosphatidylinositol 3-kinase catalytic delta polypeptide	-2.29425
Pik4cb	BG084805	Phosphatidylinositol 4-kinase, catalytic, beta polypeptide	-1.50419
Pip5k1b	BG064765	Phosphatidylinositol-4-phosphate 5-kinase, type 1 beta	1.54043
Pip5k2a	BG066565	Phosphatidylinositol-4-phosphate 5-kinase, type II, alpha	1.65924
Pip5k3	BQ550336	Phosphatidylinositol-3-phosphate/phosphatidylinositol 5-kinase, type III	-1.57722
Pitpna	BG077296	Phosphatidylinositol transfer protein, alpha	-29.8
Pitpnb	AW537841	Phosphatidylinositol transfer protein, beta	-1.90095
Prkar1b	BI076457	Protein kinase, cAMP dependent regulatory, type I beta	1.52855
Prkca	AI842099	Protein kinase C, alpha	-1.73077
Prkcbp1	BG080965	Protein kinase C binding protein 1	1.60304
Prkcc	BQ559906	Protein kinase C, gamma	-1.70954
Prkce	AI843403	Protein kinase C, epsilon	2.00955
Prkcn	BG088922	Protein kinase C, nu	-13.3
Ptk2	BG069499	PTK2 protein tyrosine kinase 2	1.66106
Rap1gap	BG077041	Rap1 GTPase-activating protein	-1.90579
Rapgef4	BQ555087	Rap guanine nucleotide exchange factor (GEF) 4	1.56154
Rasgef1b	AI843392	RasGEF domain family, member 1B	1.58341
Rasgrf1	AI836133	RAS protein-specific guanine nucleotide-releasing factor 1	-1.62998
Ripk5	BG080491	Receptor interacting protein kinase 5	-2.36975
Stat4	AI327389	Signal transducer and activator of transcription 4	-1.51171
Extra Cellular Matrix
Gene	Accession	Gene Name	Fold Change
Adam17	BG077079	A disintegrin and metallopeptidase domain 17	-1.87611
Adam22	BG071903	A disintegrin and metallopeptidase domain 22	1.71125
Adamts14	BQ559214	A disintegrin-like and metallopeptidase (reprolysin type) with thrombospondin type 1 motif, 14	-2.54072
Adamts2	BG073461	A disintegrin-like and metallopeptidase (reprolysin type) with thrombospondin type 1 motif, 2	-2.22652
Adamts6	BG072942	A disintegrin-like and metallopeptidase (reprolysin type) with thrombospondin type 1 motif, 6	-1.51677
Angpt2	NM_007426	Angiopoietin 2	-2.11364
Cdh1	BG069329	cadherin 1	1.53971
Cdh11	BG072720	Cadherin 11	-4.19355
Cdh13	BG066467	Cadherin 13	-1.58532
Cdh23	BQ551701	Cadherin 23 (otocadherin)	-1.69337
Cdh4	AI413435	Cadherin 4	-2.92617
Cdh5	BG077522	Cadherin 5	-6.7
Col2a1	BG065049	Procollagen, type II, alpha 1	1.60351
Col4a1	BG064939	Procollagen, type IV, alpha 1	-2.55135
Col5a1	BG067011	Procollagen, type V, alpha 1	-1.59617
Ctsc	C77656	Cathepsin C	-1.50447
Ctse	BQ562716	Cathepsin E	-1.57211
Ctsf	BQ552259	Cathepsin F	-1.72152
Ctsk	AI838980	Cathepsin K	1.85217
Ctsl	BG078496	Cathepsin L	-2.17857
Ctss	AI845967	Cathepsin S	1.55693
Dag1	BG063514	Dystroglycan 1	-1.81341
Eln	AI385707	Elastin	-2.01472
Fbln2	BG085966	Fibulin 2	-1.52881
Fbln5	AW259395	Fibulin 5	1.5
Mmp16	AI464339	Matrix metallopeptidase 16	-1.79041
Mmp23	BG080855	Matrix metallopeptidase 23	1.59481
Prss15	AI843591	Protease, serine, 15	2.24793
Rad51l1	BG075086	RAD51-like 1 (S. cerevisiae)	-1.56022
Serpina12	AI324036	Serine (or cysteine) peptidase inhibitor, clade A (alpha-1 antiproteinase, antitrypsin), member 12	1.66941
Serpinb5	AI528825	Serine (or cysteine) peptidase inhibitor, clade B, member 5	-1.49096
Serpinb9	BG077478	Serine (or cysteine) peptidase inhibitor, clade B, member 9	-1.65834
Serpind1	AI931922	Serine (or cysteine) peptidase inhibitor, clade D, member 1	-2.48438
Serpine1	BG922285	Serine (or cysteine) peptidase inhibitor, clade E, member 1	1.68064
Spon1	BQ554568	Spondin 1, (f-spondin) extracellular matrix protein	-3.80693
Timp1	BQ560705	Tissue inhibitor of metalloproteinase 1	-2.60579
Timp4	BG084374	Tissue inhibitor of metalloproteinase 4	8.9
Growth Factors
Gene	Accession	Gene Name	Fold Change
Bmp1	BG076952	Bone morphogenetic protein 1	1.5
Bmp2	BG088243	Bone morphogenetic protein 2	-1.825
Bmp2k	BG080829	BMP2 inducible kinase	-1.50267
Bmp4	BG078804	Bone morphogenetic protein 4	-1.56184
Bmp6	NM_007556	Bone morphogenetic protein 6	3.81667
Bmper	BG065540	BMP-binding endothelial regulator	-1.50227
Bmpr1b	BG072139	Bone morphogenetic protein receptor, type 1B	-1.67947
Bmpr2	AI843268	Bone morphogenic protein receptor, type II (serine/threonine kinase)	-1.68506
Ctgf	BQ560958	Connective tissue growth factor	-14.4286
Gdf9	C86021	Growth differentiation factor 9	-1.67359
Gpr137b	BG064711	G protein-coupled receptor 137B	1.51463
Gpr149	BG069087	G protein-coupled receptor 149	-1.57795
Gpr176	BG068778	G protein-coupled receptor 176	-1.75076
Gpr180	AW546220	G protein-coupled receptor 180	-1.58509
Gpr88	AI852526	G-protein coupled receptor 88	1.5253
Gprasp1	BG071294	G protein-coupled receptor associated sorting protein 1	-1.79429
Igf2bp1	BG078349	Insulin-like growth factor 2 mRNA binding protein 1	-1.73066
Pafah1b1	BG068033	Platelet-activating factor acetylhydrolase, isoform 1b, beta1 subunit	-1.80549
Pdgfd	AU042426	Platelet-derived growth factor, D polypeptide	-1.79803
Pdgfra	BG078820	Platelet derived growth factor receptor, alpha polypeptide	-1.69672
Pdgfrl	BQ553747	Platelet-derived growth factor receptor-like	-1.50646
Tgfb1i1	BG086192	Transforming growth factor beta 1 induced transcript 1	1.72778
Tgfbr1	BG070880	Transforming growth factor, beta receptor I	-2.2407
Vegfa	AI877022	Vascular endothelial growth factor A	1.97059
Vegfb	BQ555765	Vascular endothelial growth factor B	3.31906
Vegfc	AW228853	Vascular endothelial growth factor C	1.57971
Inflamation
Gene	Accession	Gene Name	Fold Change
Alcam	BG071442	Activated leukocyte cell adhesion molecule	1.94323
Ccl19	BC025130	Chemokine (C-C motif) ligand 19	1.55729
Ccl27	BG076373	Chemokine (C-C motif) ligand 27	-1.62384
CCL3	NM_002983	Chemokine (C-C motif) ligand 3	-1.78567
Ccrk	BG076065	Cell cycle related kinase	1.49247
Ccrl1	AI326802	Chemokine (C-C motif) receptor-like 1	-1.51671
Ccrn4l	BG071607	CCR4 carbon catabolite repression 4-like (S. cerevisiae)	-1.81818
Cd1d1	BG069707	CD1d1 antigen	1.50898
Cd247	BG086717	CD247 antigen	-1.72261
Cd24a	BG076069	CD24a antigen	2.06897
Cd28	AI327367	CD28 antigen	-1.84436
Cd2ap	BG064639	CD2-associated protein	-1.64301
Cd300lg	BG069457	CD300 antigen like family member G	-1.53653
Cd3g	AI573386	CD3 antigen, gamma polypeptide	6.38525
Cd4	AI843651	CD4 antigen	-1.82084
Cd63	BG069782	Cd63 antigen	1.56716
Cd8b1	BG075370	CD8 antigen, beta chain 1	-1.61103
Cd96	AI326004	CD96 antigen	-2.18093
Chi3l3	AI505981	Chitinase 3-like 3	1.50742
Cmkor1	BG088047	Chemokine orphan receptor 1	-1.66667
Coro1b	BG064358	Coronin, actin binding protein 1B	1.5423
Cpne3	BG077779	Copine III	-1.63756
Csf2rb2	NM_007781	Colony stimulating factor 2 receptor, beta 2, low-affinity (granulocyte-macrophage)	-7.16755
Cxcl10	AI573439	Chemokine (C-X-C motif) ligand 10	1.49549
Cxcl11	BC025903	Chemokine (C-X-C motif) ligand 11	6.4
CXCL16	NM_022059	Chemokine (C-X-C motif) ligand 16	-2.04251
Cxcl7	BG077601	Chemokine (C-X-C motif) ligand 7	1.90278
CXCR6	NM_006564	Chemokine (C-X-C motif) receptor 6	3.67059
Fcgr1	AI323638	Fc receptor, IgG, high affinity I	-1.61508
Fcgr3	BG087124	Fc receptor, IgG, low affinity III	-1.7724
Fkbp3	BG068268	FK506 binding protein 3	-1.53744
Fkbp5	BG087373	FK506 binding protein 5	2.82139
Fkbp6	BG088069	FK506 binding protein 6	-1.92981
H13	BG085054	Histocompatibility 13	-1.63362
Il10ra	BG074640	Interleukin 10 receptor, alpha	-1.875
IL11	NM_000641	Interleukin 11	-1.71373
Il12b	AK155593	Interleukin 12b	26.8
Il12rb1	AK137577	Interleukin 12 receptor, beta 1	-8.1
Il16	BG080207	Interleukin 16	9.2
Il1f5	AI413231	Interleukin 1 family, member 5 (delta)	1.55102
Il1rapl2	BG072329	Interleukin 1 receptor accessory protein-like 2	78.5
Il1rl1	NM_010743	Interleukin 1 receptor-like 1	-1.68132
Il1rn	M74294	Interleukin 1 receptor antagonist	-1.74013
Il21r	NM_021887	Interleukin 21 receptor	-1.70659
Il27ra	BG088895	Interleukin 27 receptor, alpha	-1.70427
Il2rb	NC_001569	Interleukin 2 receptor, beta chain	-1.59146
Il7	BG069762	Interleukin 7	-1.54301
Il7r	AI573431	Interleukin 7 receptor	-9.3
Ilvbl	XM_125732	Mus musculus similar to ilvB (bacterial acetolactate	1.6124
Itk	AI528630	IL2-inducible T-cell kinase	1.59441
Lcp1	BG063844	Lymphocyte cytosolic protein 1	-1.55417
Lilrb3	BG075611	Leukocyte immunoglobulin-like receptor, subfamily B (with TM and ITIM domains), member 3	-1.58326
LTB	NM_002341	Lymphotoxin beta (TNF superfamily, member 3)	1.72267
Mef2d	BG075424	Myocyte enhancer factor 2D	-1.73267
Mrg1	BG067314	Myeloid ecotropic viral integration site-related gene 1	-1.56069
Nfkb1	BG082106	Nuclear factor of kappa light chain gene enhancer in B-cells 1, p105	1.49856
NFKBIB	NM_002503	Nuclear factor of kappa light polypeptide gene enhancer in B-cells inhibitor, beta	-1.59148
Nfkbil1	BC013269	Nuclear factor of kappa light polypeptide gene enhancer in B-cells inhibitor-like 1	16.1
Nfkbil2	BG085961	Nuclear factor of kappa light polypeptide gene enhancer in B-cells inhibitor-like 2	1.55862
Nfkbiz	BG064651	Nuclear factor of kappa light polypeptide gene enhancer in B-cells inhibitor, zeta	-1.68172
Nktr	AU021462	Natural killer tumor recognition sequence	-1.50108
Pbef1	BG070228	Pre-B-cell colony-enhancing factor 1	-1.7055
Ptgis	BG084049	Prostaglandin I2 (prostacyclin) synthase	-1.77356
Sgk3	BQ562547	Serum/glucocorticoid regulated kinase 3	-9.04444
SOCS2	NM_003877	Suppressor of cytokine signaling 2	-1.64339
Socs6	BG075016	Suppressor of cytokine signaling 6	-1.68019
Stoml1	AI415339	Stomatin-like 1	1.75532
Stoml3	AU018026	Stomatin (Epb7.2)-like 3	-2.10975
Tnfaip1	AW558997	Tumor necrosis factor, alpha-induced protein 1 (endothelial)	1.58749
Tnfaip3	BQ562771	Tumor necrosis factor, alpha-induced protein 3	-4.67687
Tnfaip6	AI837733	Transcribed locus	-1.72401
Tnfaip8	BG068938	Tumor necrosis factor, alpha-induced protein 8	5.46512
Tnfrsf12a	BG080700	Tumor necrosis factor receptor superfamily, member 12a	-1.64775
Tnfrsf19	BG069486	Tumor necrosis factor receptor superfamily, member 19	-1.5161
Tnfrsf9	BG063243	Tumor necrosis factor receptor superfamily, member 9	1.66812
Traf1	BG064103	Tnf receptor-associated factor 1	-1.62092
Traf3	AA254977	Tnf receptor-associated factor 3	1.54746
Traf3ip2	BG070195	RIKEN cDNA E130307A14 gene	-2.84
Trim28	BG063288	Tripartite motif protein 28	1.57348
Trim33	AI413936	Tripartite motif protein 33	-1.72541
Trim34	BG071346	Tripartite motif protein 34	-1.77036
Trim41	AI845449	Tripartite motif-containing 41	1.55402
Trim44	AW550308	Tripartite motif-containing 44	-1.53992
Trim71	BG074134	Tripartite motif-containing 71	1.65858
Phase I
Gene	Accession	Gene Name	Fold Change
Aldh1a2	AW552546	Aldehyde dehydrogenase family 1, subfamily A2	-12.8333
Aldh2	BG076228	Aldehyde dehydrogenase 2, mitochondrial	1.69097
Car2	AI850428	Carbonic anhydrase 2	-1.62113
Car3	AI853908	Carbonic anhydrase 3	1.55232
Car9	BG068840	carbonic anhydrase 9	-1.83694
Chst11	BG073828	Carbohydrate sulfotransferase 11	-1.7738
Chst2	AI840257	Carbohydrate sulfotransferase 2	-1.64334
Cyb561	BG085878	Cytochrome b-561	1.547
Cyb5b	BG063813	Cytochrome b5 type B	-1.73812
Cyp11b1	AI414740	Cytochrome P450, family 11, subfamily b, polypeptide 1	2.52542
Cyp19a1	BQ560133	Cytochrome P450, family 19, subfamily a, polypeptide 1	-1.52306
Cyp20a1	BQ561653	Cytochrome P450, family 20, subfamily A, polypeptide 1	-1.57193
Cyp27a1	AI325475	Cytochrome P450, family 27, subfamily a, polypeptide 1	1.68941
Cyp2b19	AI747217	Cytochrome P450, family 2, subfamily b, polypeptide 19	-1.58713
Cyp2d9	AI385597	Cytochrome P450, family 2, subfamily d, polypeptide 9	2.08157
Cyp4a14	AI893426	Cytochrome P450, family 4, subfamily a, polypeptide 14	1.49608
Cyp51	BC031813	Cytochrome P450, family 51	-1.74592
Fmo2	AW261476	Flavin containing monooxygenase 2	1.51392
Zadh1	BG063701	Zinc binding alcohol dehydrogenase, domain containing 1	2.88217
Phase II
Gene	Accession	Gene Name	Fold Change
As3mt	AU020528	Arsenic (+3 oxidation state) methyltransferase	3.24
Cp	BG068359	Ceruloplasmin	2.84651
Galnt13	BQ555118	UDP-N-acetyl-alpha-D-galactosamine:polypeptide N-acetylgalactosaminyltransferase 13	-1.59697
Galnt14	BQ562262	UDP-N-acetyl-alpha-D-galactosamine:polypeptide N-acetylgalactosaminyltransferase 14	-1.9308
Galnt2	BG064057	UDP-N-acetyl-alpha-D-galactosamine:polypeptide N-acetylgalactosaminyltransferase 2	-1.92259
Galnt4	BG066634	UDP-N-acetyl-alpha-D-galactosamine:polypeptide N-acetylgalactosaminyltransferase 4	-1.51872
Galntl1	AI841003	UDP-N-acetyl-alpha-D-galactosamine:polypeptide N-acetylgalactosaminyltransferase-like 1	-1.52857
Glul	BG067932	Glutamate-ammonia ligase (glutamine synthetase)	-1.67198
Gspt1	AW537663	G1 to S phase transition 1	1.51163
Gsr	BG066439	Glutathione reductase 1	1.72947
Gss	BG074536	Glutathione synthetase	1.56981
Gsta3	BG080858	Glutathione S-transferase, alpha 3	-1.85954
Gsta4	BG073190	Glutathione S-transferase, alpha 4	1.53456
Gstm7	BG072517	Glutathione S-transferase, mu 7	-1.49979
Hmox1	BG077732	Heme oxygenase (decycling) 1	-2.08511
Hmox2	BG085207	Heme oxygenase (decycling) 2	-1.72286
Hmx1	BE949806	H6 homeo box 1	4.1
Hmx3	AI528548	H6 homeo box 3	-9.95588
Mgat1	AI323686	Mannoside acetylglucosaminyltransferase 1	1.63386
Mgat4b	BG076643	Mannoside acetylglucosaminyltransferase 4, isoenzyme B	-2.1
Nat10	BG077531	N-acetyltransferase 10	2.6
Pon2	AI845576	Paraoxonase 2	-2.09552
Pon3	BG074714	Paraoxonase 3	1.51095
Prdx3	AI528736	Peroxiredoxin 3	-1.6869
Prdx4	AI326091	Peroxiredoxin 4	-2.17435
Qscn6l1	BQ561642	Quiescin Q6-like 1	-1.69419
Sod1	BG074045	Superoxide dismutase 1, soluble	1.50728
Tcn2	AW556778	Transcobalamin 2	-1.56286
Txndc12	BG070781	Thioredoxin domain containing 12 (endoplasmic reticulum)	1.52609
Txndc14	BG063750	Thioredoxin domain containing 14	-1.57909
Txndc9	AW544455	Thioredoxin domain containing 9	1.53061
Txnl5	BG085672	Thioredoxin-like 5	1.4987
Txnrd1	BG076728	Thioredoxin reductase 1	1.59531
Ugt1a7c	BG076072	UDP glucuronosyltransferase 1 family, polypeptide A7C	1.51473
Ubiquitin – Proteasome
Gene	Accession	Gene Name	Fold Change
Arih1	BG070091	Ariadne ubiquitin-conjugating enzyme E2 binding protein homolog 1 (Drosophila)	-1.6818
Arih2	BG066446	Ariadne homolog 2 (Drosophila)	-1.52896
Cul1	BG066227	Cullin 1	-3.21429
Cul3	BG084711	Cullin 3	1.52333
Cul7	BG065071	Cullin 7	2.15227
Fbxo10	BG072115	F-box protein 10	-1.82827
Fbxo17	AI415003	F-box protein 17	1.49489
Fbxo3	BG071684	F-box only protein 3	1.75688
Fbxo43	BG068805	F-box protein 43	-1.62013
Fbxo44	AI464574	N/A	-1.89223
Fbxo6b	BG063892	F-box only protein 6b	-2.27083
Fbxo7	BG081966	F-box only protein 7	-1.58605
Hip1	BG068974	Huntingtin interacting protein 1	-5.7044
Hip2	BG064467	Huntingtin interacting protein 2	-5.6
Hipk3	BG080836	Homeodomain interacting protein kinase 3	-8.8
Psmb2	BG065633	Proteasome (prosome, macropain) subunit, beta type 2	-1.61567
Psmb5	BG088571	Proteasome (prosome, macropain) subunit, beta type 5	-1.78644
Psmd2	BG063820	Proteasome (prosome, macropain) 26S subunit, non-ATPase, 2	-1.54464
Psmd4	NM_008951	Proteasome (prosome, macropain) 26S subunit, non-ATPase, 4	1.6435
Psmd7	BG066562	Proteasome (prosome, macropain) 26S subunit, non-ATPase, 7	1.56754
Psmd8	BG082890	Proteasome (prosome, macropain) 26S subunit, non-ATPase, 8	-3.17404
Psme2	BG067921	Proteasome (prosome, macropain) 28 subunit, beta	1.62164
Psme4	BG067940	Proteasome (prosome, macropain) activator subunit 4	-1.56375
Rnf11	BG065774	Ring finger protein 11	-1.93562
Rnf12	BG066301	Ring finger protein 12	-1.63477
Rnf122	BG086502	Ring finger protein 122	1.95673
Rnf128	BG074704	Ring finger protein 128	1.65238
Rnf167	BG087543	Ring finger protein 167	1.79193
Rnf170	BG071213	Ring finger protein 170	-1.63094
Rnf2	BG082442	Ring finger protein 2	-1.53
Rnf43	BG066425	Ring finger protein 43	-8.11111
Rnf5	BG063030	Ring finger protein 5	-1.59355
Rnf7	BG087875	Ring finger protein 7	-1.57051
Senp1	BG077431	SUMO1/sentrin specific peptidase 1	-1.63732
Senp3	BG070610	SUMO/sentrin specific peptidase 3	-1.93331
Ubap2	BG076741	Ubiquitin-associated protein 2	-1.5716
Ubap2l	BG077490	Ubiquitin associated protein 2-like	-1.58565
Ubce7ip5	AW543613	ubiquitin conjugating enzyme 7 interacting protein 5	1.52381
Ube1l2	BG068062	Ubiquitin-activating enzyme E1-like 2	1.65587
Ube2d3	BG083675	Ubiquitin-conjugating enzyme E2D 3 (UBC4/5 homolog, yeast)	-1.62238
Ube2e2	BG087233	Ubiquitin-conjugating enzyme E2E 2 (UBC4/5 homolog, yeast)	1.56781
Ube2f	BG069028	Ubiquitin-conjugating enzyme E2F (putative)	-1.54349
Ube2g1	BG075977	Ubiquitin-conjugating enzyme E2G 1 (UBC7 homolog, C. elegans)	1.5411
Ube2j2	BG069952	Ubiquitin-conjugating enzyme E2, J2 homolog (yeast)	-2.17774
Ube2r2	BG076898	Ubiquitin-conjugating enzyme E2R 2	1.5225
Ube2z	AW554384	Ubiquitin-conjugating enzyme E2Z (putative)	2.11316
Ube3a	BG071691	Ubiquitin protein ligase E3A	1.8168
Uble1a	BG064820	Ubiquitin-like 1 (sentrin) activating enzyme E1A	-1.9001
Ubp1	BG071061	Upstream binding protein 1	-1.57097
Usp14	BG069779	Ubiquitin specific peptidase 14	-1.53514
Usp15	BG077713	Ubiquitin specific peptidase 15	-3.42282
Usp2	NM_198091	Ubiquitin specific peptidase 2	1.55142
Usp3	C81187	Ubiquitin specific peptidase 3	-1.60224
Usp4	BG074836	Ubiquitin specific peptidase 4 (proto-oncogene)	2.69444
Usp45	AI843191	Ubiquitin specific petidase 45	1.49216
Usp48	BG068704	Ubiquitin specific peptidase 48	-1.49603
Usp7	BG079223	Ubiquitin specific peptidase 7	-1.82594
Usp8	BG063823	Ubiquitin specific peptidase 8	1.53229
Usp9x	BG076480	Ubiquitin specific peptidase 9, X chromosome	-1.61725
